# Supplementary material for: Vitamin C Alleviates the Negative Effects of Heat Stress on Reproductive Processes by Regulating Amino Acid Metabolism in Granulosa Cells
Source: Antioxidants (Basel). 2024 May 27;13(6):653. doi: 10.3390/antiox13060653 (PMC11201207; doi:10.3390/antiox13060653)
Supplement: Supplementary file 1 [file antioxidants-13-00653-s001.zip]

Archive with 4 entries (4 files):
- Supplementary table S2.xlsx
- Supplementary table S3.xlsx
- Supplementary figure S1.pdf
- Supplementary table S1.xlsx
