# Supplementary material for: Vitamin C Alleviates the Negative Effects of Heat Stress on Reproductive Processes by Regulating Amino Acid Metabolism in Granulosa Cells
Source: Antioxidants (Basel). 2024 May 27;13(6):653. doi: 10.3390/antiox13060653 (PMC11201207; doi:10.3390/antiox13060653)
Supplement: Supplementary file 1 [file antioxidants-13-00653-s001.zip › Supplementary table S2.xlsx]

## Sheet: Sheet2
Supplementary table S2: Small molecule pathway database (SMPDB) based metabolite enrichment analysis.
1. Control versus Heat stress + Vitamin C								2. Heat stress versus Heat stress + Vitamin C
Enriched metabolite sets	Total Cmpd	Hits	Statistic Q	Expected Q	Raw p	Holm p	FDR	Enriched metabolite sets	Total Cmpd	Hits	Statistic Q	Expected Q	Raw p	Holm p	FDR
Transfer of Acetyl Groups into Mitochondria	22	1	87.1	20	0.0065304	0.23509	0.12105	Glutathione Metabolism	21	1	93.402	20	0.0016698	0.078483	0.078483
Glutathione Metabolism	21	1	86.913	20	0.0067249	0.23537	0.12105	Methionine Metabolism	43	2	58.738	20	0.009011	0.41451	0.11219
Tryptophan Metabolism	60	4	43.85	20	0.019416	0.66016	0.19687	Betaine Metabolism	21	2	58.738	20	0.009011	0.41451	0.11219
Warburg Effect	58	3	52.429	20	0.029024	0.95778	0.19687	Pyrimidine Metabolism	59	2	69.584	20	0.0095478	0.4201	0.11219
Lysine Degradation	30	2	49.832	20	0.034214	1	0.19687	Arginine and Proline Metabolism	53	3	45.231	20	0.014154	0.6086	0.13304
Citric Acid Cycle	32	2	59.04	20	0.035141	1	0.19687	Lysine Degradation	30	2	67.69	20	0.021809	0.91596	0.15903
Arginine and Proline Metabolism	53	3	36.067	20	0.045154	1	0.19687	Phospholipid Biosynthesis	29	2	53.54	20	0.038992	1	0.15903
Biotin Metabolism	8	1	66.147	20	0.049027	1	0.19687	Phosphatidylcholine Biosynthesis	14	2	53.54	20	0.038992	1	0.15903
Glycine and Serine Metabolism	59	3	35.849	20	0.049217	1	0.19687	Ammonia Recycling	32	3	52.799	20	0.044159	1	0.15903
Carnitine Synthesis	22	3	44.174	20	0.11076	1	0.28963	Phosphatidylethanolamine Biosynthesis	12	1	67.24	20	0.045683	1	0.15903
Glutamate Metabolism	49	2	35.094	20	0.17063	1	0.28963	Histidine Metabolism	43	3	55.996	20	0.046958	1	0.15903
Amino Sugar Metabolism	33	1	39.208	20	0.18351	1	0.28963	Valine, Leucine and Isoleucine Degradation	60	3	44.02	20	0.057338	1	0.15903
Pyrimidine Metabolism	59	1	39.208	20	0.18351	1	0.28963	Steroidogenesis	43	1	62.551	20	0.061016	1	0.15903
Nicotinate and Nicotinamide Metabolism	37	1	39.208	20	0.18351	1	0.28963	Oxidation of Branched Chain Fatty Acids	26	1	61.644	20	0.064288	1	0.15903
Purine Metabolism	74	1	39.208	20	0.18351	1	0.28963	Citric Acid Cycle	32	1	61.644	20	0.064288	1	0.15903
Phenylacetate Metabolism	9	1	39.208	20	0.18351	1	0.28963	Ketone Body Metabolism	13	1	61.644	20	0.064288	1	0.15903
Valine, Leucine and Isoleucine Degradation	60	2	33.39	20	0.1903	1	0.28963	Butyrate Metabolism	19	1	61.644	20	0.064288	1	0.15903
Urea Cycle	29	2	35.915	20	0.19176	1	0.28963	Mitochondrial Electron Transport Chain	19	1	61.644	20	0.064288	1	0.15903
Aspartate Metabolism	35	2	35.915	20	0.19176	1	0.28963	Phytanic Acid Peroxisomal Oxidation	26	1	61.644	20	0.064288	1	0.15903
Fatty acid Metabolism	43	1	35.395	20	0.21289	1	0.28963	Glutamate Metabolism	49	2	53.279	20	0.083993	1	0.18798
Beta Oxidation of Very Long Chain Fatty Acids	17	1	35.395	20	0.21289	1	0.28963	Warburg Effect	58	2	53.279	20	0.083993	1	0.18798
Mitochondrial Beta-Oxidation of Short Chain Saturated Fatty Acids	27	1	35.395	20	0.21289	1	0.28963	Carnitine Synthesis	22	2	51.355	20	0.091003	1	0.19442
Mitochondrial Beta-Oxidation of Long Chain Saturated Fatty Acids	28	1	35.395	20	0.21289	1	0.28963	Tryptophan Metabolism	60	3	36.143	20	0.10177	1	0.20797
Oxidation of Branched Chain Fatty Acids	26	2	33.187	20	0.21381	1	0.28963	Alpha Linolenic Acid and Linoleic Acid Metabolism	19	1	50.039	20	0.11591	1	0.22699
Ketone Body Metabolism	13	1	30.98	20	0.25132	1	0.28963	Sphingolipid Metabolism	40	1	46.78	20	0.13404	1	0.2445
Butyrate Metabolism	19	1	30.98	20	0.25132	1	0.28963	Purine Metabolism	74	2	42.828	20	0.13525	1	0.2445
Mitochondrial Electron Transport Chain	19	1	30.98	20	0.25132	1	0.28963	Spermidine and Spermine Biosynthesis	18	1	42.582	20	0.16011	1	0.27712
Phytanic Acid Peroxisomal Oxidation	26	1	30.98	20	0.25132	1	0.28963	Riboflavin Metabolism	20	1	41.835	20	0.16509	1	0.27712
Ammonia Recycling	32	2	29.776	20	0.25724	1	0.28963	Biotin Metabolism	8	1	31.414	20	0.24731	1	0.40081
Methionine Metabolism	43	1	30.328	20	0.25745	1	0.28963	Tyrosine Metabolism	72	1	26.294	20	0.29825	1	0.43727
Betaine Metabolism	21	1	30.328	20	0.25745	1	0.28963	Catecholamine Biosynthesis	20	1	26.294	20	0.29825	1	0.43727
Spermidine and Spermine Biosynthesis	18	1	30.328	20	0.25745	1	0.28963	Thyroid hormone synthesis	13	1	26.294	20	0.29825	1	0.43727
Histidine Metabolism	43	1	20.344	20	0.36932	1	0.40289	Phenylalanine and Tyrosine Metabolism	28	2	24.784	20	0.30702	1	0.43727
Phospholipid Biosynthesis	29	1	16.752	20	0.42035	1	0.42035	Glycine and Serine Metabolism	59	3	23.939	20	0.31953	1	0.44171
Sphingolipid Metabolism	40	1	16.752	20	0.42035	1	0.42035	Pantothenate and CoA Biosynthesis	21	1	15.545	20	0.43924	1	0.58984
Phosphatidylcholine Biosynthesis	14	1	16.752	20	0.42035	1	0.42035	Amino Sugar Metabolism	33	1	7.9045	20	0.58939	1	0.74272
								Phenylacetate Metabolism	9	1	7.9045	20	0.58939	1	0.74272
								Beta-Alanine Metabolism	34	2	11.682	20	0.6181	1	0.74272
								Methylhistidine Metabolism	4	1	6.7745	20	0.6184	1	0.74272
								Threonine and 2-Oxobutanoate Degradation	20	1	5.491	20	0.65494	1	0.74272
								Pterine Biosynthesis	29	1	5.2053	20	0.66371	1	0.74272
								Folate Metabolism	29	1	5.2053	20	0.66371	1	0.74272
								Vitamin B6 Metabolism	20	3	8.8446	20	0.75071	1	0.82054
								Nicotinate and Nicotinamide Metabolism	37	2	3.882	20	0.88079	1	0.92761
								Urea Cycle	29	2	2.1738	20	0.92176	1	0.92761
								Aspartate Metabolism	35	2	2.1738	20	0.92176	1	0.92761
								Trehalose Degradation	11	1	0.23329	20	0.92761	1	0.92761
