# Supplementary material for: Vitamin C Alleviates the Negative Effects of Heat Stress on Reproductive Processes by Regulating Amino Acid Metabolism in Granulosa Cells
Source: Antioxidants (Basel). 2024 May 27;13(6):653. doi: 10.3390/antiox13060653 (PMC11201207; doi:10.3390/antiox13060653)
Supplement: Supplementary file 1 [file antioxidants-13-00653-s001.zip › Supplementary table S3.xlsx]

## Sheet: Sheet2
Supplementary table S3: Kyoto encyclopedia of genes and genomes (KEGG) based metabolite enrichment analysis.
1. Control versus Heat stress + Vitamin C								2. Heat stress versus Heat stress + Vitamin C
Enriched metabolite sets	Total Cmpd	Hits	Raw p	log10(p)	Holm p	FDR	Impact	Enriched metabolite sets	Total Cmpd	Hits	Statistic Q	Expected Q	Raw p	Holm p	FDR
Aminoacyl-tRNA biosynthesis	48	6	0.0018797	2.7259	0.045113	0.045113	0	Aminoacyl-tRNA biosynthesis	48	11	7.8925e-10	9.1028	6.6297e-08	6.6297e-08	0
Glutathione metabolism	28	1	0.0067249	2.1723	0.15467	0.071824	0.00709	Vitamin B6 metabolism	9	3	0.00066425	3.1777	0.055133	0.027898	0.56863
Glyoxylate and dicarboxylate metabolism	32	2	0.008978	2.0468	0.19752	0.071824	0.03175	Phenylalanine, tyrosine and tryptophan biosynthesis	4	2	0.0025367	2.5957	0.20801	0.071028	1
Tryptophan metabolism	41	4	0.019416	1.7118	0.40774	0.1165	0.26188	Histidine metabolism	16	3	0.0040021	2.3977	0.32417	0.084045	0.43442
Alanine, aspartate and glutamate metabolism	28	3	0.029024	1.5372	0.58047	0.12048	0.11378	Valine, leucine and isoleucine biosynthesis	8	2	0.011226	1.9498	0.89806	0.18859	0
Lysine degradation	25	2	0.034214	1.4658	0.65007	0.12048	0.14085	Phenylalanine metabolism	12	2	0.025099	1.6004	1	0.35138	0.35714
Citrate cycle (TCA cycle)	20	2	0.035141	1.4542	0.65007	0.12048	0.12311	Arginine biosynthesis	14	2	0.033707	1.4723	1	0.40448	0.07614
Phosphonate and phosphinate metabolism	6	1	0.046091	1.3364	0.78355	0.13074	0	Tryptophan metabolism	41	3	0.053245	1.2737	1	0.55907	0.15695
Biotin metabolism	10	1	0.049027	1.3096	0.78443	0.13074	0	Riboflavin metabolism	4	1	0.082085	1.0857	1	0.76613	0.5
Arginine and proline metabolism	38	2	0.11892	0.92473	1	0.27947	0.08132	Lysine degradation	25	2	0.096263	1.0165	1	0.77558	0.14085
Glycine, serine and threonine metabolism	34	2	0.13661	0.86451	1	0.27947	0.02408	D-Glutamine and D-glutamate metabolism	5	1	0.10156	0.99326	1	0.77558	0
Purine metabolism	66	1	0.18351	0.73634	1	0.27947	0	Alanine, aspartate and glutamate metabolism	28	2	0.11668	0.93301	1	0.77953	0.11378
Pyrimidine metabolism	38	1	0.18351	0.73634	1	0.27947	0	Nitrogen metabolism	6	1	0.12064	0.9185	1	0.77953	0
D-Glutamine and D-glutamate metabolism	5	1	0.18351	0.73634	1	0.27947	0	Glycine, serine and threonine metabolism	34	2	0.16033	0.79499	1	0.81103	0.02408
Nitrogen metabolism	6	1	0.18351	0.73634	1	0.27947	0	Glycerophospholipid metabolism	36	2	0.17551	0.7557	1	0.81103	0.03519
Arginine biosynthesis	14	2	0.19176	0.71723	1	0.27947	0.07614	Ubiquinone and other terpenoid-quinone biosynthesis	9	1	0.17555	0.7556	1	0.81103	0
Valine, leucine and isoleucine degradation	40	1	0.20961	0.6786	1	0.27947	0	One carbon pool by folate	9	1	0.17555	0.7556	1	0.81103	0
Valine, leucine and isoleucine biosynthesis	8	1	0.20961	0.6786	1	0.27947	0	Pyrimidine metabolism	38	2	0.19092	0.71914	1	0.81103	0.02234
Propanoate metabolism	23	1	0.25132	0.59977	1	0.29422	0	Arginine and proline metabolism	38	2	0.19092	0.71914	1	0.81103	0.13566
Butanoate metabolism	15	1	0.25132	0.59977	1	0.29422	0	Biotin metabolism	10	1	0.1931	0.71421	1	0.81103	0
Cysteine and methionine metabolism	33	1	0.25745	0.58931	1	0.29422	0.10446	Nicotinate and nicotinamide metabolism	13	1	0.24362	0.61329	1	0.97447	0
Tyrosine metabolism	42	1	0.33144	0.4796	1	0.36157	0.11085	Butanoate metabolism	15	1	0.27558	0.55976	1	1	0
Histidine metabolism	16	1	0.36932	0.4326	1	0.38538	0.12295	Starch and sucrose metabolism	18	1	0.32108	0.49339	1	1	0
Glycerophospholipid metabolism	36	1	0.42035	0.37639	1	0.42035	0.00937	Pantothenate and CoA biosynthesis	19	1	0.33562	0.47415	1	1	0.00714
								Citrate cycle (TCA cycle)	20	1	0.34986	0.45611	1	1	0.03273
								beta-Alanine metabolism	21	1	0.3638	0.43913	1	1	0
								Propanoate metabolism	23	1	0.39083	0.40802	1	1	0
								Purine metabolism	66	2	0.41145	0.38568	1	1	0.02966
								Folate biosynthesis	27	1	0.44158	0.35499	1	1	0
								Glutathione metabolism	28	1	0.45361	0.34332	1	1	0.00709
								Glyoxylate and dicarboxylate metabolism	32	1	0.49928	0.30165	1	1	0
								Cysteine and methionine metabolism	33	1	0.51011	0.29234	1	1	0.10446
								Biosynthesis of unsaturated fatty acids	36	1	0.54124	0.26661	1	1	0
								Valine, leucine and isoleucine degradation	40	1	0.57979	0.23673	1	1	0
								Tyrosine metabolism	42	1	0.59787	0.22339	1	1	0.13972
								Steroid hormone biosynthesis	75	1	0.80706	0.093093	1	1	0.0555
