# Supplementary material for: Vitamin C Alleviates the Negative Effects of Heat Stress on Reproductive Processes by Regulating Amino Acid Metabolism in Granulosa Cells
Source: Antioxidants (Basel). 2024 May 27;13(6):653. doi: 10.3390/antiox13060653 (PMC11201207; doi:10.3390/antiox13060653)
Supplement: Supplementary file 1 [file antioxidants-13-00653-s001.zip › Supplementary table S1.xlsx]

## Sheet: main Fig. 3E and 3F
Supplementary table S1: Summary of statistics of all interaction network analysis performed and mentioned in main figures of the manuscript.
all metabolites in negative ion mode (Figure 3E)				all metabolites in positive ion mode (Figure 3F)
Id	Label	Degree	Betweenness	Id	Label	Degree	Betweenness
C00158	Citric acid	21	172.53	C00073	L-Methionine	24	131.89
C00002	Adenosine triphosphate	21	120.81	C00047	L-Lysine	24	131.39
C00006	NADP	19	81.94	C00183	L-Valine	19	38.93
C00078	L-Tryptophan	19	37.48	C00780	Serotonin	18	79.15
C00004	NADH	18	91.36	C00114	Choline	18	75.74
C00064	L-Glutamine	17	37.3	C00079	L-Phenylalanine	18	41.95
C00123	L-Leucine	17	22.64	C00148	L-Proline	18	37.85
C00188	L-Threonine	16	25.68	C00008	ADP	17	83.02
C00082	L-Tyrosine	16	20.02	C00007	Oxygen	17	78.64
C00305	Magnesium	15	36.75	C00002	Adenosine triphosphate	17	64.9
C00025	L-Glutamic acid	15	27.03	C00082	L-Tyrosine	17	56.5
C00135	L-Histidine	15	15.11	C01330	Sodium	16	42.71
C00042	Succinic acid	13	53.29	C05519	L-Allothreonine	15	20.62
C00116	Glycerol	13	30.91	C00011	Carbon dioxide	14	69.17
C00062	L-Arginine	13	29.91	C00004	NADH	14	46.09
C00026	Oxoglutaric acid	13	11.32	C00025	L-Glutamic acid	14	45.44
	3-Methylglutarylcarnitine	11	37.21	C00504	Folic acid	13	47.59
C00253	Nicotinic acid	11	19.05	C00116	Glycerol	12	36.11
C00489	Glutaric acid	10	32.22	C00255	Riboflavin	12	27.44
C00250	Pyridoxal	9	7.58	C01879	Pyroglutamic acid	11	69.42
C00417	cis-Aconitic acid	9	2.88		5-Hydroxytryptophol	11	33.43
C00695	Cholic acid	8	25.16	C00355	L-Dopa	11	24.41
C00084	Acetaldehyde	8	17.23	C00153	Niacinamide	11	23.79
C00016	FAD	8	7.8	C00021	S-Adenosylhomocysteine	10	34.11
C00637	Indoleacetaldehyde	7	11.2	C00027	Hydrogen peroxide	10	23.93
C00314	Pyridoxine	7	1.77	C00006	NADP	10	18.53
C00299	Uridine	6	10.5	C05635	5-Hydroxyindoleacetic acid	9	43.25
C00385	Xanthine	6	8.18	C00378	Thiamine	9	25.83
C00870	4-Nitrophenol	5	12.1	C00037	Glycine	9	14.46
C03758	Dopamine	5	5.54	C00984	D-Galactose	9	9.63
C04677	AICAR	5	2	C00954	Indoleacetic acid	9	8.19
C00249	Palmitic acid	4	44.21	C00026	Oxoglutaric acid	9	5.59
C00147	Adenine	4	3.65	C00018	Pyridoxal 5'-phosphate	8	6.54
C01083	Trehalose	4	1.77	C00010	Coenzyme A	8	5.91
C06104	Adipic acid	3	43	C00318	L-Carnitine	7	14.1
C01074	N-Acetylgalactosamine	3	3.83	C00410	Progesterone	6	23.01
C00132	Methanol	3	2.59	C00588	Phosphorylcholine	6	5.04
C00283	Hydrogen sulfide	2	2.05	C00016	FAD	6	2.09
C03557	Ciliatine	2	0.46	C00519	Hypotaurine	5	17.29
C03672	Hydroxyphenyllactic acid	2	0.35	C00388	Histamine	5	15.46
C03761	3-Hydroxymethylglutaric acid	2	0.31	C00719	Betaine	5	5.58
C00864	Pantothenic acid	2	0.27	C00166	Phenylpyruvic acid	4	6
C08277	Sebacic acid	1	0	C00469	Ethanol	4	4.92
C01507	L-Iditol	1	0	C00061	Flavin Mononucleotide	4	4.24
C06426	Gamma-Linolenic acid	1	0	C05127	1-Methylhistamine	4	2.74
				C11045	Aspartame	3	3.6
				C00581	Guanidoacetic acid	3	0.97
				C00101	Tetrahydrofolic acid	3	0.45
				C00535	Testosterone	2	1.42
				C00785	Urocanic acid	2	0.63
				C00332	Acetoacetyl-CoA	2	0.61
				C00245	Taurine	2	0.42
				C00234	10-Formyltetrahydrofolate	2	0.2
				C00329	Glucosamine	2	0.1

## Sheet: main Fig. 5A
Supplementary table S1: Summary statistics of metabolite-metabolite interaction network analyses performed and mentioned in in Figure 5A.
C vs. HS+VC (Figure 5A)
Id	Label	Degree	Betweenness
C00158	Citric acid	126	19538.8
C00073	L-Methionine	87	11153.5
C00078	L-Tryptophan	79	8443.96
C00123	L-Leucine	72	8092.01
C00299	Uridine	50	7506.23
C01879	Pyroglutamic acid	34	3868.25
C00385	Xanthine	32	3287.6
C01083	Trehalose	23	2347.66
C00954	Indoleacetic acid	22	1409.46
C00637	Indoleacetaldehyde	22	1342.75
C00588	Phosphorylcholine	14	1546.45
C01762	Xanthosine	12	174.75
C00305	Magnesium	11	2198.98
C00011	Carbon dioxide	11	1680.44
C00008	ADP	11	1411.58
C00004	NADH	11	1129.33
C00002	Adenosine triphosphate	10	1073.93
C00581	Guanidoacetic acid	9	918.74
C01330	Sodium	9	837.6
C03878	Beta-N-Acetylglucosamine	8	701.92
C00025	L-Glutamic acid	8	609.59
C00318	L-Carnitine	8	70.16
C00519	Hypotaurine	7	608.14
C00022	Pyruvic acid	7	480.81
C00007	Oxygen	7	439.51
C00116	Glycerol	7	426.49
	Neotrehalose	7	311.24
C00097	L-Cysteine	6	387.37
C00027	Hydrogen peroxide	6	381.5
C00006	NADP	6	339.08
C00020	Adenosine monophosphate	6	323.81
C00021	S-Adenosylhomocysteine	5	340.61
C00037	Glycine	5	208.55
C00041	L-Alanine	5	141.43
C00217	D-Glutamic acid	5	107.29
C00026	Oxoglutaric acid	5	98.42
C00079	L-Phenylalanine	5	98.42
C00166	Phenylpyruvic acid	5	98.42
C00047	L-Lysine	5	94.56
C03557	Ciliatine	5	9.51
C01984	Mandelic acid	4	599.43
C00785	Urocanic acid	4	598.32
C00132	Methanol	4	300.67
C00135	L-Histidine	4	233.26
C00144	Guanosine monophosphate	4	228.57
C00212	Adenosine	4	212.33
C00084	Acetaldehyde	4	196.66
C00016	FAD	4	193.05
C00119	Phosphoribosyl pyrophosphate	4	147.94
C00051	Glutathione	4	42.68
C00082	L-Tyrosine	4	33.01
C00064	L-Glutamine	4	33.01
C00188	L-Threonine	4	33.01
C00018	Pyridoxal 5'-phosphate	4	33.01
C00183	L-Valine	4	33.01
C00010	Coenzyme A	4	29.84
C00055	Cytidine monophosphate	3	193.12
C00035	Guanosine diphosphate	3	189.09
C00147	Adenine	3	184.96
C00044	Guanosine triphosphate	3	131.47
C00366	Uric acid	3	130.78
C00063	Cytidine triphosphate	3	129.82
C00067	Formaldehyde	3	99.57
C00062	L-Arginine	3	68.56
C00469	Ethanol	3	65.79
C00719	Betaine	3	56.05
C01589	Imidazole	3	54.62
C00121	D-Ribose	3	36.02
C00387	Guanosine	3	36.02
C00117	D-Ribose 5-phosphate	3	36.02
C00620	Ribose 1-phosphate	3	36.02
C00049	L-Aspartic acid	3	33.01
C00251	Chorismate	3	33.01
C01845	Isopropyl alcohol	3	33.01
C11143	Dimethyl sulfoxide	3	14.09
C00065	L-Serine	3	0
C01179	4-Hydroxyphenylpyruvic acid	3	0
C00398	Tryptamine	3	0
C00407	L-Isoleucine	3	0
C00109	2-Ketobutyric acid	3	0
C00148	L-Proline	3	0
C00152	L-Asparagine	3	0
C00105	Uridine 5'-monophosphate	2	77.14
C00075	Uridine triphosphate	2	77.14
C00364	5-Thymidylic acid	2	77.14
C00475	Cytidine	2	77.14
C00791	Creatinine	2	65.44
C00182	Glycogen	2	53.49
C00089	Sucrose	2	53.49
C01172	Beta-D-Glucose 6-phosphate	2	53.49
C00092	Glucose 6-phosphate	2	53.49
C00661	D-Glyceraldehyde 3-phosphate	2	33.01
C00383	Malonic acid	2	33.01
C00489	Glutaric acid	2	33.01
C00402	D-Aspartic acid	2	33.01
C00237	Carbon monoxide	2	28.59
C00242	Guanine	2	25.68
C00262	Hypoxanthine	2	25.68
C00294	Inosine	2	25.68
C00180	Benzoic acid	2	21.61
C00332	Acetoacetyl-CoA	2	13.7
C00024	Acetyl-CoA	2	13.7
C00221	Beta-D-Glucose	2	12.31
C00267	Alpha-D-Glucose	2	12.31
C00036	Oxalacetic acid	2	0
C00100	Propionyl-CoA	2	0
C00048	Glyoxylic acid	2	0
C00441	L-Aspartate-semialdehyde	2	0
C00042	Succinic acid	2	0
C00463	Indole	2	0
C00962	Beta-D-Galactose	2	0
C00984	D-Galactose	2	0
C01015	4-Hydroxy-L-proline	2	0
C00099	Beta-Alanine	2	0
C00740	D-Serine	2	0
C00130	Inosinic acid	2	0
C05519	L-Allothreonine	2	0
C02341	trans-Aconitic acid	2	0
C00417	cis-Aconitic acid	2	0
C00213	Sarcosine	2	0
C01384	Maleic acid	2	0
C00263	L-Homoserine	2	0
C02693	1H-Indole-3-acetamide	2	0
C00955	Tryptophanol	2	0
C00254	Prephenate	2	0
C00655	Xanthylic acid	2	0
C01507	L-Iditol	1	0
C00550	SM(d18:1/18:0)	1	0
C06104	Adipic acid	1	0
C02939	Isovaleryl-CoA	1	0
C00245	Taurine	1	0
C05198	5'-Deoxyadenosine	1	0
C00249	Palmitic acid	1	0
C00234	10-Formyltetrahydrofolate	1	0
C00015	Uridine 5'-diphosphate	1	0
C00101	Tetrahydrofolic acid	1	0
C00272	Tetrahydrobiopterin	1	0
C15522	4a-Hydroxytetrahydrobiopterin	1	0
C01017	5-Hydroxy-L-tryptophan	1	0
C01933	L-Norleucine	1	0
C00780	Serotonin	1	0
C11061	Retinoyl b-glucuronide	1	0
C01051	Uroporphyrinogen III	1	0
C00535	Testosterone	1	0
C00031	D-Glucose	1	0
C00689	Trehalose 6-phosphate	1	0
C00498	ADP-glucose	1	0
C00043	Uridine diphosphate-N-acetylglucosamine	1	0
C00112	CDP	1	0
C00085	Fructose 6-phosphate	1	0
C01204	Myo-inositol hexakisphosphate	1	0
C15587	Purine	1	0
C00265	1,4-Dithiothreitol	1	0
C01074	N-Acetylgalactosamine	1	0
C00235	Dimethylallylpyrophosphate	1	0
C01137	S-Adenosylmethioninamine	1	0
C00307	Citicoline	1	0
C00114	Choline	1	0
C00091	Succinyl-CoA	1	0
C08272	Kinetin	1	0
C00163	Propionic acid	1	0
C00111	Dihydroxyacetone phosphate	1	0
C00354	Fructose 1,6-bisphosphate	1	0
C00944	3-Dehydroquinate	1	0
C00169	Carbamoyl phosphate	1	0
C00077	Ornithine	1	0
C00380	Cytosine	1	0
C00257	Gluconic acid	1	0
C00440	5-Methyltetrahydrofolic acid	1	0
C00155	Homocysteine	1	0
C00459	Thymidine 5'-triphosphate	1	0
C06866	Capsaicin	1	0
C01996	Acetylcholine	1	0
C01245	Inositol 1,4,5-trisphosphate	1	0
C07480	Theobromine	1	0
C16353	7-Methylxanthine	1	0
C08491	Jasmonic acid	1	0
C06423	Caprylic acid	1	0
C00334	Gamma-Aminobutyric acid	1	0
C00253	Nicotinic acid	1	0
C00061	Flavin Mononucleotide	1	0
C00879	Galactaric acid	1	0
C00054	Adenosine 3',5'-diphosphate	1	0
C00486	Bilirubin	1	0
C00106	Uracil	1	0
C02336	D-Fructose	1	0
C00243	Alpha-Lactose	1	0
C00295	Orotic acid	1	0
C03373	5-Aminoimidazole ribonucleotide	1	0
C00665	D-Fructose 2,6-bisphosphate	1	0
C00227	Acetylphosphate	1	0
C11437	1-Deoxy-D-xylulose 5-phosphate	1	0
C00379	D-Xylitol	1	0
C00168	Hydroxypyruvic acid	1	0
C00133	D-Alanine	1	0
C00146	Phenol	1	0
C06943	Desipramine	1	0
C07049	Imipramine	1	0
C03582	Resveratrol	1	0
C07593	Rotenone	1	0
C00283	Hydrogen sulfide	1	0
C00388	Histamine	1	0
C04144	Tetrahydropteroyltri-L-glutamate	1	0
C04489	5-Methyltetrahydropteroyltri-L-glutamate	1	0
C02291	L-Cystathionine	1	0
C01387	Octane	1	0
C00669	gamma-Glutamylcysteine	1	0
C00214	Thymidine	1	0
C00170	5'-Methylthioadenosine	1	0
C01127	4-Hydroxy-2-oxoglutaric acid	1	0
C00141	Alpha-ketoisovaleric acid	1	0
C00120	Biotin	1	0
C00149	L-Malic acid	1	0
C00497	D-Malic acid	1	0
C02137	Phenylglyoxylic acid	1	0
C00742	Fluoride	1	0
C00352	Glucosamine 6-phosphate	1	0
C05345	Beta-D-Fructose 6-phosphate	1	0
C00329	Glucosamine	1	0
C07649	Fluorouracil	1	0
C00376	Retinal	1	0
C01571	Capric acid	1	0
C00881	Deoxycytidine	1	0
C03166	Phosphoguanidinoacetate	1	0
C00300	Creatine	1	0
C00327	Citrulline	1	0
C00328	L-Kynurenine	1	0
C00108	2-Aminobenzoic acid	1	0
C08317	12-Hydroxydodecanoic acid	1	0
C03197	(S)-3-Hydroxybutyric acid	1	0
C01551	Allantoin	1	0
C07589	Celecoxib	1	0
C06547	Ethylene	1	0
C00409	Methanethiol	1	0
C00209	Oxalic acid	1	0
C00314	Pyridoxine	1	0
C00526	Deoxyuridine	1	0
C00445	5,10-Methenyltetrahydrofolic acid	1	0
C01419	Cysteinylglycine	1	0
C11045	Aspartame	1	0
C02067	Pseudouridine	1	0
C01005	Phosphoserine	1	0
C00763	D-Proline	1	0
C00143	5,10-Methylene-THF	1	0
C13747	Paraxanthine	1	0
C02794	Hydroxykynurenine	1	0
C00756	Octanol	1	0
C01494	trans-Ferulic acid	1	0
C01468	p-Cresol	1	0
C04411	3-Isopropylmalate	1	0
C00311	Isocitric acid	1	0
C04236	2-Isopropyl-3-oxosuccinate	1	0
C03227	L-3-Hydroxykynurenine	1	0
C00178	Thymine	1	0
C00559	Deoxyadenosine	1	0
C00330	Deoxyguanosine	1	0
C00672	Deoxyribose 1-phosphate	1	0
C03680	4-Imidazolone-5-propionic acid	1	0
C03541	Tetrahydrofolyl-[Glu](2)	1	0
C00365	dUMP	1	0
C01026	Dimethylglycine	1	0
C00818	Glucaric acid	1	0
C04442	2-Keto-3-deoxy-6-phosphogluconic acid	1	0
C00451	D-threo-Isocitric acid	1	0
C04225	cis-2-Methylaconitate	1	0
C02938	3-Indoleacetonitrile	1	0
C00193	Benzaldehyde	1	0
C11821	5-Hydroxyisourate	1	0
C01717	Kynurenic acid	1	0
C02406	N'-Formylkynurenine	1	0
C00490	Itaconic acid	1	0
C07246	Sertraline	1	0
C01079	Protoporphyrinogen IX	1	0
C05554	Aerobactin	1	0
C00113	Pyrroloquinoline quinone	1	0
C00337	L-Dihydroorotic acid	1	0
C02470	Xanthurenic acid	1	0
C03263	Coproporphyrinogen III	1	0
C14180	S-(Hydroxymethyl)glutathione	1	0
C00601	Phenylacetaldehyde	1	0
C02356	L-Alpha-aminobutyric acid	1	0
C04348	Malyl-CoA	1	0
C00131	Deoxyadenosine triphosphate	1	0
C02043	Indolelactic acid	1	0
C01146	Tartronate semialdehyde	1	0
C00236	Glyceric acid 1,3-biphosphate	1	0
C01678	Cysteamine	1	0
C01157	4-Hydroxyproline	1	0
C00239	dCMP	1	0
C07329	Iso-Valeraldehyde	1	0
C03031	Uridine 2'-phosphate	1	0
C06007	(R) 2,3-Dihydroxy-3-methylvalerate	1	0
C06006	(S)-2-Aceto-2-hydroxybutanoic acid	1	0
C00191	D-Glucuronic acid	1	0
C08353	Beta-D-ribopyranose	1	0
C06010	(S)-2-Acetolactate	1	0
C04272	(R)-2,3-Dihydroxy-isovalerate	1	0
C02261	D-Alpha-aminobutyric acid	1	0
C00643	Oxitriptan	1	0
C06213	N-Methyltryptamine	1	0
C00819	D-Glutamine	1	0

## Sheet: main Fig. 5B, 5C, 5D
Supplementary table S1: Summary statistics of enzyme network analyses (main Fig. 5B and Fig. 5C) and HMDB-based Metabolite-Disease network analysis shown in Figure 5D.
Enzyme network generated by metabolites input from C vs. HS+VC PPI network (Rolland Interactome) (Figure 5B)						Metabolite-Disease interaction network (Figure 5D)
Id	Label	Degree	Betweenness	Expression		Label	Disease-Metabolite nodes	Degree	Betweenness
P48775	TDO2	10	45	0		181500	SCHIZOPHRENIA	16	170.9
P06730	EIF4E	1	0	0		104300	ALZHEIMER DISEASE	13	99.94
P25786	PSMA1	1	0	0		C00158	Citric acid	6	49.38
O00560	SDCBP	1	0	0		C00047	L-Lysine	6	25.49
O95671	ASMTL	1	0	0		C00062	L-Arginine	6	21.75
O60762	DPM1	1	0	0		616299	LIPOYLTRANSFERASE 1 DEFICIENCY	6	16.93
Q68DK2	ZFYVE26	1	0	0		C00183	L-Valine	5	20.62
Q9H190	SDCBP2	1	0	0		C00135	L-Histidine	5	14
Q9H8S9	MOB1A	1	0	0		248600	MAPLE SYRUP URINE DISEASE	5	7.97
Q9NPG2	NGB	1	0	0		276700	TYROSINEMIA, TYPE I	5	7.71
Q70IA8	MOB3C	1	0	0		605814	CITRULLINEMIA, TYPE II, NEONATAL-ONSET	5	6.94
Enzyme network generated by metabolites input from HS vs. HS+VC PPI network (Rolland Interactome) (Figure 5C)						C00042	Succinic acid	4	23.75
O95363	FARS2	22	340	0		C00123	L-Leucine	4	10.01
Q9NZL9	MAT2B	4	75	0		C00082	L-Tyrosine	4	9.82
P14373	TRIM27	2	92	0		606054	PROPIONIC ACIDEMIA	4	4.46
Q12800	TFCP2	2	26	0		271900	CANAVAN DISEASE	3	28.49
P54922	ADPRH	1	0	0		C00188	L-Threonine	3	5.78
O95199	RCBTB2	1	0	0		C00064	L-Glutamine	3	5.68
O00505	KPNA3	1	0	0		211980	LUNG CANCER	3	3.66
O00629	KPNA4	1	0	0		C00079	L-Phenylalanine	2	2
P13646	KRT13	1	0	0		C00078	L-Tryptophan	2	2
Q15323	KRT31	1	0	0		C00073	L-Methionine	2	1.86
P31153	MAT2A	1	0	0		C00148	L-Proline	2	0.85
O75478	TADA2A	1	0	0		C00504	Folic acid	1	0
Q13064	MKRN3	1	0	0		C00780	Serotonin	1	0
O75558	STX11	1	0	0		C00581	Guanidoacetic acid	1	0
Q13137	CALCOCO2	1	0	0		C05635	5-Hydroxyindoleacetic acid	1	0
Q9UJV3	MID2	1	0	0		C00410	Progesterone	1	0
Q9UKT9	IKZF3	1	0	0		C00385	Xanthine	1	0
Q9UKG1	APPL1	1	0	0		ABAT	1	0
Q6UY14	ADAMTSL4	1	0	0		DCTD	1	0
Q6RW13	AGTRAP	1	0	0		CYP1B1	1	0
Q9BYV2	TRIM54	1	0	0		NT5C1A	1	0
Q6NT76	HMBOX1	1	0	0		GCLC	1	0
Q96DZ9	CMTM5	1	0	0		Phosphorylcholine	1	0
Q6A162	KRT40	1	0	0		L-Allothreonine	1	0
P60409	KRTAP10-7	1	0	0		Guanidoacetic acid	1	0
P60411	KRTAP10-9	1	0	0		Indoleacetic acid	1	0
P60369	KRTAP10-3	1	0	0
Q7Z3S9	NOTCH2NL	1	0	0
